# Supplementary material for: Co-Treatment with Ritonavir or Sertraline Enhances Itraconazole Efficacy Against Azole-Resistant Trichophyton indotineae Isolates
Source: J Fungi (Basel). 2025 Sep 25;11(10):698. doi: 10.3390/jof11100698 (PMC12564935; doi:10.3390/jof11100698)
Supplement: Supplementary file 1 [file jof-11-00698-s001.zip]

Archive with 1 entries (1 files):
- jof-3848830-supplementary.pdf
